# Supplementary material for: Role of 18F-FDG PET/CT Radiomics Features in the Differential Diagnosis of Solitary Pulmonary Nodules: Diagnostic Accuracy and Comparison between Two Different PET/CT Scanners
Source: J Clin Med. 2021 Oct 29;10(21):5064. doi: 10.3390/jcm10215064 (PMC8584460; doi:10.3390/jcm10215064)
Supplement: Supplementary file 1 [file jcm-10-05064-s001.zip]

Archive with 1 entries (1 files):
- jcm-1390226-supplementary.pdf
